# Supplementary material for: Identification of variants and therapeutic epitopes in HPV-33/HPV-58 E6 and E7 in Southwest China
Source: Virol J. 2019 May 28;16:72. doi: 10.1186/s12985-019-1168-y (PMC6537359; doi:10.1186/s12985-019-1168-y)
Supplement: Supplementary file 1 — Table S1. Amino acid composition and hydrophilicity of HPV-33 E6 reference and variant sequence. Table S2. Amino acid composition and hydrophilicity of HPV-33 E7 reference and variant sequence. Table S3. Amino acid composition and hydrophilicity of HPV-58 E6 reference and variant sequence. Table S4 Amino acid composition and hydrophilicity of HPV-58 E7 reference and variant sequence. (XLSX 16 kb) [file 12985_2019_1168_MOESM1_ESM.xlsx]

## Sheet: Table S1
Table S1. Amino acid composition and hydrophilicity of HPV-33 E6 reference and variant sequence
HPV-33 E6		Reference	Variant
Number of amino acids		149	149
Grand average of hydropathicity		-0.533	-0.471
S.No	Amino acid	Reference	Variant
1	Arg (R)	0.101	0.101
2	Leu (L)	0.101	0.101
3	Glu (E)	0.081	0.081
4	Cys (C)	0.067	0.067
5	Lys (K)	0.067	0.054
6	Ile (I)	0.06	0.067
7	Thr (T)	0.054	0.06
8	Ala (A)	0.047	0.047
9	Asn (N)	0.047	0.054
10	Gln (Q)	0.047	0.04
11	Val (V)	0.047	0.047
12	Phe (F)	0.04	0.04
13	Pro (P)	0.04	0.04
14	Ser (S)	0.04	0.034
15	Tyr (Y)	0.04	0.04
16	Asp (D)	0.034	0.034
17	Gly (G)	0.034	0.034
18	His (H)	0.034	0.04
19	Trp (W)	0.013	0.013
20	Met (M)	0.007	0.007
注：Reference表示HPV-33 E6参考序列；Variant表示整合后HPV-33 E6突变序列；Number of amino acids表示氨基酸数；Grand average of hydropathicity表示亲水性均值；S.No表示排序编号；Amino acid表示氨基酸。

## Sheet: Table S2
Table S2. Amino acid composition and hydrophilicity of HPV-33 E7 reference and variant sequence
HPV-33 E7		Reference	Variant-1	Variant-2
Number of amino acids		97	97	97
Grand average of hydropathicity		-0.411	-0.31	-0.39
S.No	Amino acid	Reference	Variant-1	S.No
1	Thr (T)	0.113	0.124	0.124
2	Leu (L)	0.103	0.113	0.113
3	Asp (D)	0.093	0.093	0.093
4	Cys (C)	0.072	0.072	0.072
5	Gln (Q)	0.072	0.062	0.062
6	Pro (P)	0.062	0.062	0.062
7	Tyr (Y)	0.062	0.062	0.062
8	Val (V)	0.062	0.072	0.062
9	Ala (A)	0.052	0.041	0.041
10	Glu (E)	0.052	0.052	0.062
11	Ser (S)	0.052	0.041	0.041
12	Arg (R)	0.041	0.041	0.041
13	Gly (G)	0.041	0.041	0.041
14	Asn (N)	0.031	0.031	0.031
15	Ile (I)	0.031	0.031	0.031
16	His (H)	0.021	0.021	0.021
17	Lys (K)	0.021	0.021	0.021
18	Met (M)	0.021	0.021	0.021
19	Phe (F)	0	0	0
20	Trp (W)	0	0	0
注：Reference表示HPV-33 E7参考序列；Variant-1表示整合后HPV-33 E7-1突变序列；Variant-2表示整合后HPV-33 E7-1突变序列；Number of amino acids表示氨基酸数；Grand average of hydropathicity表示亲水性均值；S.No表示排序编号；Amino acid表示氨基酸。

## Sheet: Table S3
Table S3. Amino acid composition and hydrophilicity of HPV-58 E6 reference and variant sequence
HPV-58 E6		Reference	Variant
Number of amino acids		149	149
Grand average of hydropathicity		-0.517	-0.511
S.No	Amino acid	Reference	Variant
1	Arg (R)	0.107	0.101
2	Leu (L)	0.107	0.107
3	Cys (C)	0.074	0.074
4	Glu (E)	0.074	0.074
5	Lys (K)	0.074	0.074
6	Val (V)	0.067	0.067
7	Gln (Q)	0.054	0.06
8	Ile (I)	0.054	0.054
9	Asp (D)	0.047	0.04
10	Thr (T)	0.047	0.047
11	Ser (S)	0.04	0.04
12	Tyr (Y)	0.04	0.04
13	Ala (A)	0.034	0.034
14	Asn (N)	0.034	0.04
15	His (H)	0.034	0.034
16	Phe (F)	0.034	0.034
17	Pro (P)	0.034	0.034
18	Gly (G)	0.027	0.027
19	Trp (W)	0.013	0.013
20	Met (M)	0.007	0.007
注：Reference表示HPV-58 E6参考序列；Variant表示整合后HPV-58 E6突变序列；Number of amino acids表示氨基酸数；Grand average of hydropathicity表示亲水性均值；S.No表示排序编号；Amino acid表示氨基酸。

## Sheet: Table S4
Table S4. Amino acid composition and hydrophilicity of HPV-58 E7 reference and variant sequence
HPV-58 E7		Reference	Variant-1	Variant-2
Number of amino acids		98	98	98
Grand average of hydropathicity		-0.229	-0.217	-0.245
S.No	Amino acid	Reference	Variant-1	Variant-2
1	Thr (T)	0.133	0.092	0.092
2	Leu (L)	0.102	0.102	0.102
3	Cys (C)	0.092	0.092	0.092
4	Asp (D)	0.082	0.071	0.082
5	Gln (Q)	0.071	0.071	0.071
6	Gly (G)	0.061	0.041	0.041
7	Pro (P)	0.061	0.061	0.061
8	Glu (E)	0.051	0.061	0.061
9	Ile (I)	0.051	0.061	0.061
10	Tyr (Y)	0.051	0.051	0.051
11	Ala (A)	0.041	0.071	0.071
12	Arg (R)	0.041	0.041	0.041
13	Asn (N)	0.041	0.051	0.051
14	Ser (S)	0.041	0.051	0.041
15	Val (V)	0.041	0.031	0.031
16	Met (M)	0.02	0.02	0.02
17	His (H)	0.01	0.01	0.01
18	Phe (F)	0.01	0.01	0.01
19	Lys (K)	0	0.01	0.01
20	Trp (W)	0	0	0
注：Reference表示HPV-58 E7参考序列；Variant-1表示整合后HPV-58 E7-1突变序列；Variant-2表示整合后HPV-58 E7-2突变序列；Number of amino acids表示氨基酸数；Grand average of hydropathicity表示亲水性均值；S.No表示排序编号；Amino acid表示氨基酸。
