# Supplementary material for: Identification of variants and therapeutic epitopes in HPV-33/HPV-58 E6 and E7 in Southwest China
Source: Virol J. 2019 May 28;16:72. doi: 10.1186/s12985-019-1168-y (PMC6537359; doi:10.1186/s12985-019-1168-y)
Supplement: Supplementary file 4 — Table S9. The diversity of predicted binder of HPV-58 E6 for HLA-I alleles between reference and variant sequences; Table S10. The diversity of predicted binders of HPV-58 E7 for HLA-I alleles between reference and variant sequences; Table S11. Predicted epitopes binders for HLA-II alleles of HPV-58 E6; Table S12. Predicted epitopes binders for HLA-II alleles of HPV-58 E7. (XLSX 42 kb) [file 12985_2019_1168_MOESM4_ESM.xlsx]

## Sheet: Table S9
Table S9. The diversity of predicted binder of HPV-58 E6 for HLA-I alleles between reference and variant sequences
HPV-58-E6 reference sequence epitopes for HLA-I							HPV-58-E6 variant sequences epitopes for HLA-I
Allele	Start	End	Length	Peptide	Method used	Percentile rank	Allele	Start	End	Length	Peptide	Method used	Percentile rank
HLA-A*11:01	61	72	12	AVCKVCLRLLSK	ann	0.1	HLA-A*11:01	61	72	12	AVCKVCLRLLSK	ann	0.1
HLA-B*40:01	16	28	13	CQALETSVHEIEL	ann	0.1	HLA-B*40:01	16	28	13	CQALETSVHEIEL	ann	0.1
HLA-B*40:01	18	28	11	ALETSVHEIEL	ann	0.1	HLA-B*40:01	18	28	11	ALETSVHEIEL	ann	0.1
HLA-B*40:01	71	83	13	SKISEYRHYNYSL	ann	0.1	HLA-B*40:01	71	83	13	SKISEYRHYNYSL	ann	0.1
HLA-B*40:01	73	83	11	ISEYRHYNYSL	ann	0.1	HLA-B*40:01	73	83	11	ISEYRHYNYSL	ann	0.1
HLA-B*40:01	88	100	13	LEQTLKKCLNEIL	ann	0.1	HLA-B*40:01	88	100	13	LEQTLNKCLNEIL	ann	0.1
HLA-B*46:01	45	54	10	FVFADLRIVY	ann	0.1	HLA-B*46:01	45	54	10	FVFADLRIVY	ann	0.1
HLA-A*33:03	41	51	11	EVYDFVFADLR	netmhcpan	0.2	HLA-A*33:03	41	51	11	EVYDFVFADLR	netmhcpan	0.2
HLA-A*33:03	44	55	12	DFVFADLRIVYR	netmhcpan	0.2	HLA-A*33:03	44	55	12	DFVFADLRIVYR	netmhcpan	0.2
HLA-A*33:03	45	55	11	FVFADLRIVYR	netmhcpan	0.2	HLA-A*33:03	45	55	11	FVFADLRIVYR	netmhcpan	0.2
HLA-A*33:03	46	55	10	VFADLRIVYR	netmhcpan	0.2	HLA-A*33:03	46	55	10	VFADLRIVYR	netmhcpan	0.2
HLA-B*40:01	15	28	14	LCQALETSVHEIEL	ann	0.2	HLA-B*40:01	15	28	14	LCQALETSVHEIEL	ann	0.2
HLA-B*40:01	40	50	11	SEVYDFVFADL	ann	0.2	HLA-B*40:01	40	50	11	SEVYDFVFADL	ann	0.2
HLA-B*46:01	47	54	8	FADLRIVY	ann	0.2	HLA-B*46:01	47	54	8	FADLRIVY	ann	0.2
HLA-B*46:01	47	60	14	FADLRIVYRDGNPF	ann	0.2	HLA-B*46:01	47	60	14	FADLRIVYRDGNPF	ann	0.2
HLA-C*03:02	45	54	10	FVFADLRIVY	netmhcpan	0.2	HLA-C*03:02	45	54	10	FVFADLRIVY	netmhcpan	0.2
HLA-C*03:02	47	54	8	FADLRIVY	netmhcpan	0.2	HLA-C*03:02	47	54	8	FADLRIVY	netmhcpan	0.2
HLA-C*03:02	47	60	14	FADLRIVYRDGNPF	netmhcpan	0.2	HLA-C*03:02	47	60	14	FADLRIVYRDGNPF	netmhcpan	0.2
HLA-C*03:04	47	60	14	FADLRIVYRDGNPF	netmhcpan	0.2	HLA-C*03:04	47	60	14	FADLRIVYRDGNPF	netmhcpan	0.2
HLA-C*08:01	47	60	14	FADLRIVYRDGNPF	netmhcpan	0.2	HLA-C*08:01	47	60	14	FADLRIVYRDGNPF	netmhcpan	0.2
HLA-A*11:01	52	64	13	IVYRDGNPFAVCK	ann	0.3	HLA-A*11:01	52	64	13	IVYRDGNPFAVCK	ann	0.3
HLA-A*11:01	64	72	9	KVCLRLLSK	Consensus (ann/smm)	0.3	HLA-A*11:01	64	72	9	KVCLRLLSK	Consensus (ann/smm)	0.3
HLA-A*11:01	82	93	12	SLYGDTLEQTLK	ann	0.3	HLA-A*11:01	82	94	13	K	ann	0.3
HLA-A*33:03	42	55	14	VYDFVFADLRIVYR	netmhcpan	0.3	HLA-A*33:03	42	55	14	VYDFVFADLRIVYR	netmhcpan	0.3
HLA-A*33:03	43	55	13	YDFVFADLRIVYR	netmhcpan	0.3	HLA-A*33:03	43	55	13	YDFVFADLRIVYR	netmhcpan	0.3
HLA-A*33:03	100	108	9	LIRCIICQR	netmhcpan	0.3	HLA-A*33:03	100	108	9	LIRCIICQR	netmhcpan	0.3
HLA-A*33:03	126	135	10	HNISGRWTGR	netmhcpan	0.3	HLA-A*33:03	126	135	10	HNISGRWTGR	netmhcpan	0.3
HLA-A*33:03	127	135	9	NISGRWTGR	netmhcpan	0.3	HLA-A*33:03	127	135	9	NISGRWTGR	netmhcpan	0.3
HLA-A*33:03	136	143	8	CAVCWRPR	netmhcpan	0.3	HLA-A*33:03	136	143	8	CAVCWRPR	netmhcpan	0.3
HLA-B*13:01	43	52	10	YDFVFADLRI	netmhcpan	0.3	HLA-B*13:01	43	52	10	YDFVFADLRI	netmhcpan	0.3
HLA-B*13:01	74	83	10	SEYRHYNYSL	netmhcpan	0.3	HLA-B*13:01	74	83	10	SEYRHYNYSL	netmhcpan	0.3
HLA-B*40:01	70	83	14	LSKISEYRHYNYSL	ann	0.3	HLA-B*40:01	70	83	14	LSKISEYRHYNYSL	ann	0.3
HLA-B*40:01	74	83	10	SEYRHYNYSL	Consensus (ann/smm)	0.3	HLA-B*40:01	74	83	10	SEYRHYNYSL	Consensus (ann/smm)	0.3
HLA-B*40:01	87	100	14	TLEQTLKKCLNEIL	ann	0.3	HLA-B*40:01	87	100	14	TLEQTLNKCLNEIL	ann	0.3
HLA-B*46:01	44	54	11	DFVFADLRIVY	ann	0.3	HLA-B*46:01	44	54	11	DFVFADLRIVY	ann	0.3
HLA-B*46:01	45	55	11	FVFADLRIVYR	ann	0.3	HLA-B*46:01	45	55	11	FVFADLRIVYR	ann	0.3
HLA-C*03:04	81	88	8	YSLYGDTL	netmhcpan	0.3	HLA-A*11:01	51	64	14	RIVYRDGNPFAVCK	ann	0.4
HLA-C*08:01	81	88	8	YSLYGDTL	netmhcpan	0.3	HLA-A*11:01	83	94	12	LYGETLEQTLNK	ann	0.4
HLA-C*08:01	81	92	12	YSLYGDTLEQTL	netmhcpan	0.3	HLA-A*33:03	40	51	12	SEVYDFVFADLR	netmhcpan	0.4
HLA-A*11:01	51	64	14	RIVYRDGNPFAVCK	ann	0.4	HLA-B*13:01	40	47	8	SEVYDFVF	netmhcpan	0.4
HLA-A*33:03	40	51	12	SEVYDFVFADLR	netmhcpan	0.4	HLA-B*13:01	43	50	8	YDFVFADL	netmhcpan	0.4
HLA-B*13:01	40	47	8	SEVYDFVF	netmhcpan	0.4	HLA-B*40:01	17	28	12	QALETSVHEIEL	ann	0.4
HLA-B*13:01	43	50	8	YDFVFADL	netmhcpan	0.4	HLA-B*40:01	19	28	10	LETSVHEIEL	Consensus (ann/smm)	0.4
HLA-B*40:01	17	28	12	QALETSVHEIEL	ann	0.4	HLA-B*40:01	19	29	11	LETSVHEIELK	ann	0.4
HLA-B*40:01	19	28	10	LETSVHEIEL	Consensus (ann/smm)	0.4	HLA-B*40:01	72	83	12	KISEYRHYNYSL	ann	0.4
HLA-B*40:01	19	29	11	LETSVHEIELK	ann	0.4	HLA-C*01:02	47	60	14	FADLRIVYRDGNPF	netmhcpan	0.4
HLA-B*40:01	72	83	12	KISEYRHYNYSL	ann	0.4	HLA-C*03:02	52	60	9	IVYRDGNPF	netmhcpan	0.4
HLA-C*01:02	47	60	14	FADLRIVYRDGNPF	netmhcpan	0.4	HLA-C*03:04	60	67	8	FAVCKVCL	netmhcpan	0.4
HLA-C*03:02	52	60	9	IVYRDGNPF	netmhcpan	0.4	HLA-C*03:04	81	88	8	YSLYGETL	netmhcpan	0.4
HLA-C*03:04	60	67	8	FAVCKVCL	netmhcpan	0.4	HLA-C*08:01	81	88	8	YSLYGETL	netmhcpan	0.4
HLA-A*02:01	97	110	14	NEILIRCIICQRPL	ann	0.5	HLA-A*02:01	97	110	14	NEILIRCIICQRPL	ann	0.5
HLA-A*11:01	82	94	13	SLYGDTLEQTLKK	ann	0.5	HLA-A*24:02	77	88	12	RHYNYSLYGETL	ann	0.5
HLA-A*11:01	83	94	12	LYGDTLEQTLKK	ann	0.5	HLA-A*33:03	45	56	12	FVFADLRIVYRD	netmhcpan	0.5
HLA-A*33:03	45	56	12	FVFADLRIVYRD	netmhcpan	0.5	HLA-A*33:03	97	108	12	NEILIRCIICQR	netmhcpan	0.5
HLA-A*33:03	97	108	12	NEILIRCIICQR	netmhcpan	0.5	HLA-A*33:03	98	108	11	EILIRCIICQR	netmhcpan	0.5
HLA-A*33:03	98	108	11	EILIRCIICQR	netmhcpan	0.5	HLA-A*33:03	132	141	10	WTGRCAVCWR	netmhcpan	0.5
HLA-A*33:03	132	141	10	WTGRCAVCWR	netmhcpan	0.5	HLA-B*13:01	19	26	8	LETSVHEI	netmhcpan	0.5
HLA-B*13:01	19	26	8	LETSVHEI	netmhcpan	0.5	HLA-B*13:01	40	52	13	SEVYDFVFADLRI	netmhcpan	0.5
HLA-B*13:01	40	52	13	SEVYDFVFADLRI	netmhcpan	0.5	HLA-B*15:02	36	43	8	TLQRSEVY	ann	0.5
HLA-B*15:02	36	43	8	TLQRSEVY	ann	0.5	HLA-B*15:02	53	60	8	VYRDGNPF	ann	0.5
HLA-B*15:02	53	60	8	VYRDGNPF	ann	0.5	HLA-B*40:01	38	50	13	QRSEVYDFVFADL	ann	0.5
HLA-B*40:01	38	50	13	QRSEVYDFVFADL	ann	0.5	HLA-B*40:01	39	50	12	RSEVYDFVFADL	ann	0.5
HLA-B*40:01	39	50	12	RSEVYDFVFADL	ann	0.5	HLA-B*40:01	74	84	11	SEYRHYNYSLY	ann	0.5
HLA-B*40:01	74	84	11	SEYRHYNYSLY	ann	0.5	HLA-B*58:01	130	140	11	GRWTGRCAVCW	Consensus (ann/smm)	0.5
HLA-B*58:01	130	140	11	GRWTGRCAVCW	Consensus (ann/smm)	0.5	HLA-B*58:01	132	140	9	WTGRCAVCW	Consensus (ann/comblib_sidney2008/smm)	0.5
HLA-B*58:01	132	140	9	WTGRCAVCW	Consensus (ann/comblib_sidney2008/smm)	0.5	HLA-B*58:01	133	140	8	TGRCAVCW	ann	0.5
HLA-B*58:01	133	140	8	TGRCAVCW	ann	0.5	HLA-C*03:02	81	88	8	YSLYGETL	netmhcpan	0.5
HLA-C*01:02	81	88	8	YSLYGDTL	netmhcpan	0.5	HLA-A*02:01	98	110	13	EILIRCIICQRPL	ann	0.6
HLA-C*03:02	81	88	8	YSLYGDTL	netmhcpan	0.5	HLA-A*11:01	81	94	14	YSLYGETLEQTLNK	ann	0.6
HLA-A*02:01	98	110	13	EILIRCIICQRPL	ann	0.6	HLA-A*33:03	39	51	13	RSEVYDFVFADLR	netmhcpan	0.6
HLA-A*33:03	39	51	13	RSEVYDFVFADLR	netmhcpan	0.6	HLA-A*33:03	101	108	8	IRCIICQR	netmhcpan	0.6
HLA-A*33:03	101	108	8	IRCIICQR	netmhcpan	0.6	HLA-A*33:03	125	135	11	FHNISGRWTGR	netmhcpan	0.6
HLA-A*33:03	125	135	11	FHNISGRWTGR	netmhcpan	0.6	HLA-A*33:03	136	144	9	CAVCWRPRR	netmhcpan	0.6
HLA-A*33:03	136	144	9	CAVCWRPRR	netmhcpan	0.6	HLA-B*15:02	47	60	14	FADLRIVYRDGNPF	ann	0.6
HLA-B*15:02	47	60	14	FADLRIVYRDGNPF	ann	0.6	HLA-B*15:02	76	83	8	YRHYNYSL	ann	0.6
HLA-B*15:02	76	83	8	YRHYNYSL	ann	0.6	HLA-B*46:01	41	54	14	EVYDFVFADLRIVY	ann	0.6
HLA-B*46:01	41	54	14	EVYDFVFADLRIVY	ann	0.6	HLA-B*46:01	42	55	14	VYDFVFADLRIVYR	ann	0.6
HLA-B*46:01	42	55	14	VYDFVFADLRIVYR	ann	0.6	HLA-B*46:01	43	54	12	YDFVFADLRIVY	ann	0.6
HLA-B*46:01	43	54	12	YDFVFADLRIVY	ann	0.6	HLA-B*46:01	44	55	12	DFVFADLRIVYR	ann	0.6
HLA-B*46:01	44	55	12	DFVFADLRIVYR	ann	0.6	HLA-B*46:01	45	56	12	FVFADLRIVYRD	ann	0.6
HLA-B*46:01	45	56	12	FVFADLRIVYRD	ann	0.6	HLA-B*46:01	52	60	9	IVYRDGNPF	Consensus (ann/smm)	0.6
HLA-B*46:01	52	60	9	IVYRDGNPF	Consensus (ann/smm)	0.6	HLA-B*58:01	35	47	13	KTLQRSEVYDFVF	ann	0.6
HLA-B*58:01	35	47	13	KTLQRSEVYDFVF	ann	0.6	HLA-B*58:01	128	140	13	ISGRWTGRCAVCW	ann	0.6
HLA-B*58:01	128	140	13	ISGRWTGRCAVCW	ann	0.6	HLA-C*01:02	81	88	8	YSLYGETL	netmhcpan	0.6
HLA-C*03:02	45	52	8	FVFADLRI	netmhcpan	0.6	HLA-C*03:02	45	52	8	FVFADLRI	netmhcpan	0.6
HLA-C*03:04	81	92	12	YSLYGDTLEQTL	netmhcpan	0.6	HLA-B*40:01	24	31	8	HEIELKCV	Consensus (ann/smm)	0.65
HLA-B*40:01	24	31	8	HEIELKCV	Consensus (ann/smm)	0.65	HLA-A*24:02	76	88	13	YRHYNYSLYGETL	ann	0.7
HLA-A*02:01	79	92	14	YNYSLYGDTLEQTL	ann	0.7	HLA-A*33:03	38	51	14	QRSEVYDFVFADLR	netmhcpan	0.7
HLA-A*33:03	38	51	14	QRSEVYDFVFADLR	netmhcpan	0.7	HLA-A*33:03	69	77	9	LLSKISEYR	netmhcpan	0.7
HLA-A*33:03	69	77	9	LLSKISEYR	netmhcpan	0.7	HLA-B*15:02	48	60	13	ADLRIVYRDGNPF	ann	0.7
HLA-B*15:02	48	60	13	ADLRIVYRDGNPF	ann	0.7	HLA-B*15:02	49	61	13	DLRIVYRDGNPFA	ann	0.7
HLA-B*15:02	49	61	13	DLRIVYRDGNPFA	ann	0.7	HLA-B*40:01	17	29	13	QALETSVHEIELK	ann	0.7
HLA-B*40:01	17	29	13	QALETSVHEIELK	ann	0.7	HLA-B*46:01	43	56	14	YDFVFADLRIVYRD	ann	0.7
HLA-B*46:01	43	56	14	YDFVFADLRIVYRD	ann	0.7	HLA-B*46:01	44	57	14	DFVFADLRIVYRDG	ann	0.7
HLA-B*46:01	44	57	14	DFVFADLRIVYRDG	ann	0.7	HLA-B*58:01	131	142	12	RWTGRCAVCWRP	ann	0.7
HLA-B*58:01	131	142	12	RWTGRCAVCWRP	ann	0.7	HLA-C*03:02	44	54	11	DFVFADLRIVY	netmhcpan	0.7
HLA-C*01:02	81	92	12	YSLYGDTLEQTL	netmhcpan	0.7	HLA-C*08:01	47	54	8	FADLRIVY	netmhcpan	0.7
HLA-C*03:02	44	54	11	DFVFADLRIVY	netmhcpan	0.7	HLA-C*08:01	60	67	8	FAVCKVCL	netmhcpan	0.7
HLA-C*08:01	47	54	8	FADLRIVY	netmhcpan	0.7	HLA-A*11:01	21	29	9	TSVHEIELK	Consensus (ann/smm)	0.8
HLA-C*08:01	60	67	8	FAVCKVCL	netmhcpan	0.7	HLA-A*11:01	60	72	13	FAVCKVCLRLLSK	ann	0.8
HLA-A*02:01	80	92	13	NYSLYGDTLEQTL	ann	0.8	HLA-A*11:01	137	145	9	AVCWRPRRK	Consensus (ann/smm)	0.8
HLA-A*11:01	21	29	9	TSVHEIELK	Consensus (ann/smm)	0.8	HLA-A*33:03	60	68	9	FAVCKVCLR	netmhcpan	0.8
HLA-A*11:01	60	72	13	FAVCKVCLRLLSK	ann	0.8	HLA-A*33:03	66	77	12	CLRLLSKISEYR	netmhcpan	0.8
HLA-A*33:03	60	68	9	FAVCKVCLR	netmhcpan	0.8	HLA-A*33:03	99	108	10	ILIRCIICQR	netmhcpan	0.8
HLA-A*33:03	66	77	12	CLRLLSKISEYR	netmhcpan	0.8	HLA-B*15:02	45	54	10	FVFADLRIVY	ann	0.8
HLA-A*33:03	99	108	10	ILIRCIICQR	netmhcpan	0.8	HLA-B*15:02	49	60	12	DLRIVYRDGNPF	ann	0.8
HLA-B*15:02	45	54	10	FVFADLRIVY	ann	0.8	HLA-B*15:02	50	60	11	LRIVYRDGNPF	ann	0.8
HLA-B*15:02	49	60	12	DLRIVYRDGNPF	ann	0.8	HLA-B*15:02	51	60	10	RIVYRDGNPF	ann	0.8
HLA-B*15:02	50	60	11	LRIVYRDGNPF	ann	0.8	HLA-B*15:02	51	61	11	RIVYRDGNPFA	ann	0.8
HLA-B*15:02	51	60	10	RIVYRDGNPF	ann	0.8	HLA-B*15:02	52	61	10	IVYRDGNPFA	ann	0.8
HLA-B*15:02	51	61	11	RIVYRDGNPFA	ann	0.8	HLA-B*15:02	52	62	11	IVYRDGNPFAV	ann	0.8
HLA-B*15:02	52	61	10	IVYRDGNPFA	ann	0.8	HLA-B*40:01	18	29	12	ALETSVHEIELK	ann	0.8
HLA-B*15:02	52	62	11	IVYRDGNPFAV	ann	0.8	HLA-B*40:01	37	50	14	LQRSEVYDFVFADL	ann	0.8
HLA-B*40:01	18	29	12	ALETSVHEIELK	ann	0.8	HLA-B*40:01	73	84	12	ISEYRHYNYSLY	ann	0.8
HLA-B*40:01	37	50	14	LQRSEVYDFVFADL	ann	0.8	HLA-B*46:01	42	54	13	VYDFVFADLRIVY	ann	0.8
HLA-B*40:01	73	84	12	ISEYRHYNYSLY	ann	0.8	HLA-B*46:01	45	58	14	FVFADLRIVYRDGN	ann	0.8
HLA-B*46:01	42	54	13	VYDFVFADLRIVY	ann	0.8	HLA-B*58:01	35	48	14	KTLQRSEVYDFVFA	ann	0.8
HLA-B*46:01	45	58	14	FVFADLRIVYRDGN	ann	0.8	HLA-B*58:01	128	141	14	ISGRWTGRCAVCWR	ann	0.8
HLA-B*58:01	35	48	14	KTLQRSEVYDFVFA	ann	0.8	HLA-B*58:01	129	140	12	SGRWTGRCAVCW	ann	0.8
HLA-B*58:01	128	141	14	ISGRWTGRCAVCWR	ann	0.8	HLA-C*03:02	60	67	8	FAVCKVCL	netmhcpan	0.8
HLA-B*58:01	129	140	12	SGRWTGRCAVCW	ann	0.8	HLA-C*03:04	45	52	8	FVFADLRI	netmhcpan	0.8
HLA-C*03:02	60	67	8	FAVCKVCL	netmhcpan	0.8	HLA-C*03:04	60	69	10	FAVCKVCLRL	netmhcpan	0.8
HLA-C*03:04	45	52	8	FVFADLRI	netmhcpan	0.8	HLA-C*03:04	60	70	11	FAVCKVCLRLL	netmhcpan	0.8
HLA-C*03:04	60	69	10	FAVCKVCLRL	netmhcpan	0.8	HLA-A*11:01	86	94	9	ETLEQTLNK	Consensus (ann/smm)	0.85
HLA-C*03:04	60	70	11	FAVCKVCLRLL	netmhcpan	0.8	HLA-A*24:02	42	50	9	VYDFVFADL	Consensus (ann/smm)	0.85
HLA-A*24:02	42	50	9	VYDFVFADL	Consensus (ann/smm)	0.85	HLA-A*24:02	83	92	10	LYGETLEQTL	Consensus (ann/smm)	0.85
HLA-A*24:02	83	92	10	LYGDTLEQTL	Consensus (ann/smm)	0.85	HLA-B*40:01	88	96	9	LEQTLNKCL	Consensus (ann/smm)	0.85
HLA-B*40:01	97	105	9	NEILIRCII	Consensus (ann/smm)	0.85	HLA-B*40:01	97	105	9	NEILIRCII	Consensus (ann/smm)	0.85
HLA-A*02:01	99	110	12	ILIRCIICQRPL	ann	0.9	HLA-A*02:01	80	92	13	NYSLYGETLEQTL	ann	0.9
HLA-A*11:01	59	72	14	PFAVCKVCLRLLSK	ann	0.9	HLA-A*02:01	99	110	12	ILIRCIICQRPL	ann	0.9
HLA-A*11:01	81	94	14	YSLYGDTLEQTLKK	ann	0.9	HLA-A*11:01	59	72	14	PFAVCKVCLRLLSK	ann	0.9
HLA-A*33:03	41	52	12	EVYDFVFADLRI	netmhcpan	0.9	HLA-A*33:03	41	52	12	EVYDFVFADLRI	netmhcpan	0.9
HLA-A*33:03	70	77	8	LSKISEYR	netmhcpan	0.9	HLA-A*33:03	70	77	8	LSKISEYR	netmhcpan	0.9
HLA-A*33:03	96	108	13	LNEILIRCIICQR	netmhcpan	0.9	HLA-A*33:03	96	108	13	LNEILIRCIICQR	netmhcpan	0.9
HLA-A*33:03	124	135	12	RFHNISGRWTGR	netmhcpan	0.9	HLA-A*33:03	124	135	12	RFHNISGRWTGR	netmhcpan	0.9
HLA-A*33:03	132	143	12	WTGRCAVCWRPR	netmhcpan	0.9	HLA-A*33:03	132	143	12	WTGRCAVCWRPR	netmhcpan	0.9
HLA-B*13:01	43	53	11	YDFVFADLRIV	netmhcpan	0.9	HLA-B*13:01	43	53	11	YDFVFADLRIV	netmhcpan	0.9
HLA-B*15:02	50	61	12	LRIVYRDGNPFA	ann	0.9	HLA-B*15:02	50	61	12	LRIVYRDGNPFA	ann	0.9
HLA-B*15:02	52	63	12	IVYRDGNPFAVC	ann	0.9	HLA-B*15:02	52	63	12	IVYRDGNPFAVC	ann	0.9
HLA-B*15:02	75	84	10	EYRHYNYSLY	ann	0.9	HLA-B*15:02	75	84	10	EYRHYNYSLY	ann	0.9
HLA-B*40:01	5	15	11	AEEKPRTLHDL	ann	0.9	HLA-B*40:01	5	15	11	AEEKPRTLHDL	ann	0.9
HLA-B*40:01	24	33	10	HEIELKCVEC	Consensus (ann/smm)	0.9	HLA-B*40:01	24	37	14	HEIELKCVQCKKTL	ann	0.9
HLA-B*40:01	24	37	14	HEIELKCVECKKTL	ann	0.9	HLA-B*40:01	72	84	13	KISEYRHYNYSLY	ann	0.9
HLA-B*40:01	72	84	13	KISEYRHYNYSLY	ann	0.9	HLA-B*46:01	43	55	13	YDFVFADLRIVYR	ann	0.9
HLA-B*46:01	43	55	13	YDFVFADLRIVYR	ann	0.9	HLA-B*46:01	44	56	13	DFVFADLRIVYRD	ann	0.9
HLA-B*46:01	44	56	13	DFVFADLRIVYRD	ann	0.9	HLA-B*46:01	45	57	13	FVFADLRIVYRDG	ann	0.9
HLA-B*46:01	45	57	13	FVFADLRIVYRDG	ann	0.9	HLA-B*58:01	35	43	9	KTLQRSEVY	Consensus (ann/comblib_sidney2008/smm)	0.9
HLA-B*58:01	35	43	9	KTLQRSEVY	Consensus (ann/comblib_sidney2008/smm)	0.9	HLA-B*58:01	130	141	12	GRWTGRCAVCWR	ann	0.9
HLA-B*58:01	130	141	12	GRWTGRCAVCWR	ann	0.9	HLA-B*58:01	131	143	13	RWTGRCAVCWRPR	ann	0.9
HLA-B*58:01	131	143	13	RWTGRCAVCWRPR	ann	0.9	HLA-C*03:02	43	54	12	YDFVFADLRIVY	netmhcpan	0.9
HLA-C*03:02	43	54	12	YDFVFADLRIVY	netmhcpan	0.9	HLA-C*03:04	81	92	12	YSLYGETLEQTL	netmhcpan	0.9
HLA-C*08:01	60	69	10	FAVCKVCLRL	netmhcpan	0.9	HLA-C*08:01	60	69	10	FAVCKVCLRL	netmhcpan	0.9
HLA-B*46:01	35	43	9	KTLQRSEVY	Consensus (ann/smm)	0.95	HLA-C*08:01	81	92	12	YSLYGETLEQTL	netmhcpan	0.9
HLA-A*24:02	41	52	12	EVYDFVFADLRI	ann	1	HLA-B*46:01	35	43	9	KTLQRSEVY	Consensus (ann/smm)	0.95
HLA-A*24:02	42	53	12	VYDFVFADLRIV	ann	1	HLA-A*02:01	79	92	14	YNYSLYGETLEQTL	ann	1
HLA-A*24:02	72	83	12	KISEYRHYNYSL	ann	1	HLA-A*24:02	41	52	12	EVYDFVFADLRI	ann	1
HLA-A*24:02	77	88	12	RHYNYSLYGDTL	ann	1	HLA-A*24:02	42	53	12	VYDFVFADLRIV	ann	1
HLA-A*24:02	129	140	12	SGRWTGRCAVCW	ann	1	HLA-A*24:02	72	83	12	KISEYRHYNYSL	ann	1
HLA-A*24:02	131	140	10	RWTGRCAVCW	Consensus (ann/smm)	1	HLA-A*24:02	78	89	12	HYNYSLYGETLE	ann	1
HLA-B*15:02	44	54	11	DFVFADLRIVY	ann	1	HLA-A*24:02	79	90	12	YNYSLYGETLEQ	ann	1
HLA-B*15:02	51	62	12	RIVYRDGNPFAV	ann	1	HLA-A*24:02	81	92	12	YSLYGETLEQTL	ann	1
HLA-B*15:02	52	64	13	IVYRDGNPFAVCK	ann	1	HLA-A*24:02	129	140	12	SGRWTGRCAVCW	ann	1
HLA-B*40:01	4	15	12	DAEEKPRTLHDL	ann	1	HLA-A*24:02	131	140	10	RWTGRCAVCW	Consensus (ann/smm)	1
HLA-B*40:01	19	30	12	LETSVHEIELKC	ann	1	HLA-B*13:01	88	101	14	LEQTLNKCLNEILI	netmhcpan	1
HLA-B*40:01	74	85	12	SEYRHYNYSLYG	ann	1	HLA-B*15:02	44	54	11	DFVFADLRIVY	ann	1
HLA-B*58:01	35	46	12	KTLQRSEVYDFV	ann	1	HLA-B*15:02	51	62	12	RIVYRDGNPFAV	ann	1
HLA-C*03:02	50	60	11	LRIVYRDGNPF	netmhcpan	1	HLA-B*15:02	52	64	13	IVYRDGNPFAVCK	ann	1
HLA-C*08:01	84	92	9	YGDTLEQTL	netmhcpan	1	HLA-B*40:01	4	15	12	DAEEKPRTLHDL	ann	1
							HLA-B*40:01	19	30	12	LETSVHEIELKC	ann	1
							HLA-B*40:01	74	85	12	SEYRHYNYSLYG	ann	1
							HLA-B*58:01	35	46	12	KTLQRSEVYDFV	ann	1
							HLA-C*03:02	50	60	11	LRIVYRDGNPF	netmhcpan	1

## Sheet: Table S10
Table S10. The diversity of predicted binders of HPV-58 E7 for HLA-I alleles between reference and variant sequences
HPV-58-E7 reference sequence epitopes for HLA-I							HPV-58-E7 variant-1 sequences epitopes for HLA-I							HPV-58-E7 variant-2 sequences epitopes for HLA-I
Allele	Start	End	Length	Peptide	Method used	Percentile rank	Allele	Start	End	Length	Peptide	Method used	Percentile rank	Allele	Start	End	Length	Peptide	Method used	Percentile rank
HLA-B*58:01	78	85	8	RTLQQLLM	ann	0.2	HLA-B*58:01	78	85	8	RTLQQLLM	ann	0.2	HLA-B*58:01	78	85	8	RTLQQLLM	ann	0.2
HLA-A*02:01	83	91	9	LLMGTCTIV	Consensus (ann/comblib_sidney2008/smm)	0.4	HLA-A*02:01	54	66	13	YIVTCCYNCSATV	ann	0.3	HLA-A*02:01	83	91	9	LLMGTCTIV	Consensus (ann/comblib_sidney2008/smm)	0.4
HLA-A*02:01	78	91	14	RTLQQLLMGTCTIV	ann	0.4	HLA-A*02:01	83	91	9	LLMGTCTIV	Consensus (ann/comblib_sidney2008/smm)	0.4	HLA-A*02:01	54	66	13	YIVTCCYNCDATV	ann	0.4
HLA-A*02:01	82	91	10	QLLMGTCTIV	Consensus (ann/smm)	0.45	HLA-A*02:01	53	66	14	YYIVTCCYNCSATV	ann	0.4	HLA-A*02:01	53	66	14	YYIVTCCYNCDATV	ann	0.4
HLA-B*15:02	53	60	8	YYIVTCCY	ann	0.5	HLA-A*02:01	78	91	14	RTLQQLLMGTCTIV	ann	0.4	HLA-A*02:01	78	91	14	RTLQQLLMGTCTIV	ann	0.4
HLA-C*01:02	11	23	13	YILDLHPEPTDLF	netmhcpan	0.5	HLA-A*02:01	82	91	10	QLLMGTCTIV	Consensus (ann/smm)	0.45	HLA-A*02:01	82	91	10	QLLMGTCTIV	Consensus (ann/smm)	0.45
HLA-A*02:01	54	66	13	YIVTCCYTCGTTV	ann	0.5	HLA-B*15:02	53	60	8	YYIVTCCY	ann	0.5	HLA-B*15:02	53	60	8	YYIVTCCY	ann	0.5
HLA-A*02:01	79	91	13	TLQQLLMGTCTIV	ann	0.5	HLA-A*02:01	79	91	13	TLQQLLMGTCTIV	ann	0.5	HLA-A*02:01	79	91	13	TLQQLLMGTCTIV	ann	0.5
HLA-A*11:01	49	60	12	ATANYYIVTCCY	ann	0.5	HLA-A*11:01	49	60	12	ATANYYIVTCCY	ann	0.5	HLA-A*11:01	49	60	12	ATANYYIVTCCY	ann	0.5
HLA-A*02:01	53	66	14	YYIVTCCYTCGTTV	ann	0.5	HLA-B*13:01	9	20	12	KEYILDLHPEPI	netmhcpan	0.5	HLA-B*13:01	9	20	12	KEYILDLHPEPI	netmhcpan	0.5
HLA-B*40:01	9	16	8	REYILDLH	Consensus (ann/smm)	0.6	HLA-B*40:01	75	83	9	TEARTLQQL	Consensus (ann/smm)	0.55	HLA-B*40:01	75	83	9	TEARTLQQL	Consensus (ann/smm)	0.55
HLA-C*01:02	12	23	12	ILDLHPEPTDLF	netmhcpan	0.6	HLA-B*58:01	62	70	9	CSATVRLCI	Consensus (ann/comblib_sidney2008/smm)	0.6	HLA-B*13:01	81	90	10	QQLLMGTCTI	netmhcpan	0.7
HLA-A*24:02	53	62	10	YYIVTCCYTC	Consensus (ann/smm)	0.6	HLA-B*13:01	81	90	10	QQLLMGTCTI	netmhcpan	0.7	HLA-B*40:01	75	84	10	TEARTLQQLL	Consensus (ann/smm)	0.75
HLA-B*13:01	81	90	10	QQLLMGTCTI	netmhcpan	0.7	HLA-B*40:01	75	84	10	TEARTLQQLL	Consensus (ann/smm)	0.75	HLA-B*15:02	44	53	10	GQAQPATANY	ann	0.8
HLA-B*15:02	44	53	10	GQAQPATANY	ann	0.8	HLA-B*15:02	44	53	10	GQAQPATANY	ann	0.8	HLA-A*02:01	7	20	14	TLKEYILDLHPEPI	ann	0.8
HLA-A*33:03	60	67	8	YTCGTTVR	netmhcpan	0.9	HLA-A*02:01	7	20	14	TLKEYILDLHPEPI	ann	0.8	HLA-A*24:02	53	62	10	YYIVTCCYNC	Consensus (ann/smm)	0.9
HLA-A*02:01	80	91	12	LQQLLMGTCTIV	ann	0.9	HLA-A*02:01	54	67	14	YIVTCCYNCSATVR	ann	0.8	HLA-C*01:02	11	23	13	YILDLHPEPIDLF	netmhcpan	0.9
HLA-A*24:02	10	23	14	EYILDLHPEPTDLF	ann	0.9	HLA-A*24:02	53	62	10	YYIVTCCYNC	Consensus (ann/smm)	0.9	HLA-A*02:01	8	20	13	LKEYILDLHPEPI	ann	0.9
HLA-B*13:01	46	55	10	AQPATANYYI	netmhcpan	1	HLA-C*01:02	11	23	13	YILDLHPEPIDLF	netmhcpan	0.9	HLA-C*01:02	12	23	12	ILDLHPEPIDLF	netmhcpan	0.9
HLA-B*15:02	43	53	11	DGQAQPATANY	ann	1	HLA-A*02:01	8	20	13	LKEYILDLHPEPI	ann	0.9	HLA-A*02:01	80	91	12	LQQLLMGTCTIV	ann	0.9
HLA-A*24:02	59	70	12	CYTCGTTVRLCI	ann	1	HLA-C*01:02	12	23	12	ILDLHPEPIDLF	netmhcpan	0.9	HLA-A*24:02	59	68	10	CYNCDATVRL	Consensus (ann/smm)	0.9
							HLA-A*02:01	80	91	12	LQQLLMGTCTIV	ann	0.9	HLA-A*24:02	10	23	14	EYILDLHPEPIDLF	ann	0.9
							HLA-A*24:02	59	68	10	CYNCSATVRL	Consensus (ann/smm)	0.9	HLA-B*15:02	43	53	11	DGQAQPATANY	ann	1
							HLA-A*24:02	10	23	14	EYILDLHPEPIDLF	ann	0.9	HLA-A*24:02	59	70	12	CYNCDATVRLCI	ann	1
							HLA-B*15:02	43	53	11	DGQAQPATANY	ann	1	HLA-B*46:01	11	20	10	YILDLHPEPI	ann	1
							HLA-A*24:02	59	70	12	CYNCSATVRLCI	ann	1	HLA-B*13:01	46	55	10	AQPATANYYI	netmhcpan	1
							HLA-B*46:01	11	20	10	YILDLHPEPI	ann	1
							HLA-B*13:01	46	55	10	AQPATANYYI	netmhcpan	1

## Sheet: Table S11
Table S11. Predicted epitopes binders for HLA-II alleles of HPV-58 E6
HPV-58-E6 reference sequence epitopes for HLA-II								HPV-58-E6 variant sequences epitopes for HLA-II
Allele	Start	End	Length	Peptide	Binding core	Method used	Percentile rank	Allele	Start	End	Length	Peptide	Binding core	Method used	Percentile rank
HA4:N61LA-DRB1*15:02	70	84	15	LSKISEYRHYNYSLY	YRHYNYSLY	sturniolo	0.4	HLA-DRB1*15:02	70	84	15	LSKISEYRHYNYSLY	YRHYNYSLY	sturniolo	0.4
HLA-DRB1*15:02	71	85	15	SKISEYRHYNYSLYG	YRHYNYSLY	sturniolo	0.4	HLA-DRB1*15:02	71	85	15	SKISEYRHYNYSLYG	YRHYNYSLY	sturniolo	0.4
HLA-DRB1*15:02	72	86	15	KISEYRHYNYSLYGD	YRHYNYSLY	sturniolo	0.4	HLA-DRB1*15:02	72	86	15	KISEYRHYNYSLYGE	YRHYNYSLY	sturniolo	0.4
HLA-DRB1*15:02	73	87	15	ISEYRHYNYSLYGDT	YRHYNYSLY	sturniolo	0.4	HLA-DRB1*15:02	73	87	15	ISEYRHYNYSLYGET	YRHYNYSLY	sturniolo	0.4
HLA-DRB1*15:02	74	88	15	SEYRHYNYSLYGDTL	YRHYNYSLY	sturniolo	0.4	HLA-DRB1*15:02	74	88	15	SEYRHYNYSLYGETL	YRHYNYSLY	sturniolo	0.4
HLA-DRB1*15:02	75	89	15	EYRHYNYSLYGDTLE	YRHYNYSLY	sturniolo	0.4	HLA-DRB1*15:02	75	89	15	EYRHYNYSLYGETLE	YRHYNYSLY	sturniolo	0.4
HLA-DRB1*15:02	76	90	15	YRHYNYSLYGDTLEQ	YRHYNYSLY	sturniolo	0.4	HLA-DRB1*15:02	76	90	15	YRHYNYSLYGETLEQ	YRHYNYSLY	sturniolo	0.4
HLA-DQA1*01:01/DQB1*02:01	40	54	15	SEVYDFVFADLRIVY	YDFVFADLR	NetMHCIIpan	0.58	HLA-DQA1*01:01/DQB1*02:01	40	54	15	SEVYDFVFADLRIVY	YDFVFADLR	NetMHCIIpan	0.58
HLA-DQA1*01:01/DQB1*02:01	41	55	15	EVYDFVFADLRIVYR	DFVFADLRI	NetMHCIIpan	0.79	HLA-DQA1*01:01/DQB1*02:01	41	55	15	EVYDFVFADLRIVYR	DFVFADLRI	NetMHCIIpan	0.79
HLA-DRB1*12:02	62	76	15	VCKVCLRLLSKISEY	CLRLLSKIS	NetMHCIIpan	0.87	HLA-DRB1*12:02	62	76	15	VCKVCLRLLSKISEY	CLRLLSKIS	NetMHCIIpan	0.87
HLA-DRB1*12:02	63	77	15	CKVCLRLLSKISEYR	CLRLLSKIS	NetMHCIIpan	0.87	HLA-DRB1*12:02	63	77	15	CKVCLRLLSKISEYR	CLRLLSKIS	NetMHCIIpan	0.87
HLA-DQA1*01:01/DQB1*02:01	39	53	15	RSEVYDFVFADLRIV	DFVFADLRI	NetMHCIIpan	0.97	HLA-DQA1*01:01/DQB1*02:01	39	53	15	RSEVYDFVFADLRIV	DFVFADLRI	NetMHCIIpan	0.97
HLA-DRB1*12:02	61	75	15	AVCKVCLRLLSKISE	CKVCLRLLS	NetMHCIIpan	1.12	HLA-DRB1*12:02	61	75	15	AVCKVCLRLLSKISE	CKVCLRLLS	NetMHCIIpan	1.12
HLA-DQA1*01:01/DQB1*02:01	42	56	15	VYDFVFADLRIVYRD	DFVFADLRI	NetMHCIIpan	1.14	HLA-DQA1*01:01/DQB1*02:01	42	56	15	VYDFVFADLRIVYRD	DFVFADLRI	NetMHCIIpan	1.14
HLA-DRB1*12:02	64	78	15	KVCLRLLSKISEYRH	CLRLLSKIS	NetMHCIIpan	1.15	HLA-DRB1*12:02	64	78	15	KVCLRLLSKISEYRH	CLRLLSKIS	NetMHCIIpan	1.15
HLA-DPA1*01:03/DPB1*04:01	40	54	15	SEVYDFVFADLRIVY	FVFADLRIV	NetMHCIIpan	1.22	HLA-DPA1*01:03/DPB1*04:01	40	54	15	SEVYDFVFADLRIVY	FVFADLRIV	NetMHCIIpan	1.22
HLA-DPA1*01:03/DPB1*04:01	41	55	15	EVYDFVFADLRIVYR	FVFADLRIV	NetMHCIIpan	1.29	HLA-DPA1*01:03/DPB1*04:01	41	55	15	EVYDFVFADLRIVYR	FVFADLRIV	NetMHCIIpan	1.29
HLA-DRB1*12:02	60	74	15	FAVCKVCLRLLSKIS	CKVCLRLLS	NetMHCIIpan	1.34	HLA-DRB1*12:02	60	74	15	FAVCKVCLRLLSKIS	CKVCLRLLS	NetMHCIIpan	1.34
HLA-DPA1*01:03/DPB1*04:01	39	53	15	RSEVYDFVFADLRIV	FVFADLRIV	NetMHCIIpan	1.56	HLA-DPA1*01:03/DPB1*04:01	39	53	15	RSEVYDFVFADLRIV	FVFADLRIV	NetMHCIIpan	1.56
HLA-DPA1*01:03/DPB1*04:01	42	56	15	VYDFVFADLRIVYRD	FVFADLRIV	NetMHCIIpan	1.71	HLA-DPA1*01:03/DPB1*04:01	42	56	15	VYDFVFADLRIVYRD	FVFADLRIV	NetMHCIIpan	1.71
HLA-DQA1*01:01/DQB1*02:01	38	52	15	QRSEVYDFVFADLRI	EVYDFVFAD	NetMHCIIpan	1.79	HLA-DQA1*01:01/DQB1*02:01	38	52	15	QRSEVYDFVFADLRI	EVYDFVFAD	NetMHCIIpan	1.79
HLA-DRB1*12:02	65	79	15	VCLRLLSKISEYRHY	LRLLSKISE	NetMHCIIpan	1.93	HLA-DRB1*12:02	65	79	15	VCLRLLSKISEYRHY	LRLLSKISE	NetMHCIIpan	1.93
HLA-DRB1*12:02	59	73	15	PFAVCKVCLRLLSKI	CKVCLRLLS	NetMHCIIpan	2.2	HLA-DRB1*12:02	59	73	15	PFAVCKVCLRLLSKI	CKVCLRLLS	NetMHCIIpan	2.2
HLA-DQA1*01:01/DQB1*05:01	40	54	15	SEVYDFVFADLRIVY	DFVFADLRI	Consensus (comb.lib./smm/nn)	2.42	HLA-DQA1*01:01/DQB1*05:01	40	54	15	SEVYDFVFADLRIVY	DFVFADLRI	Consensus (comb.lib./smm/nn)	2.42
HLA-DQA1*01:01/DQB1*02:01	78	92	15	HYNYSLYGDTLEQTL	YSLYGDTLE	NetMHCIIpan	2.44	HLA-DRB1*15:02	39	53	15	RSEVYDFVFADLRIV	FVFADLRIV	sturniolo	2.48
HLA-DRB1*15:02	39	53	15	RSEVYDFVFADLRIV	FVFADLRIV	sturniolo	2.48	HLA-DRB1*15:02	40	54	15	SEVYDFVFADLRIVY	FVFADLRIV	sturniolo	2.48
HLA-DRB1*15:02	40	54	15	SEVYDFVFADLRIVY	FVFADLRIV	sturniolo	2.48	HLA-DRB1*15:02	41	55	15	EVYDFVFADLRIVYR	FVFADLRIV	sturniolo	2.48
HLA-DRB1*15:02	41	55	15	EVYDFVFADLRIVYR	FVFADLRIV	sturniolo	2.48	HLA-DRB1*15:02	42	56	15	VYDFVFADLRIVYRD	FVFADLRIV	sturniolo	2.48
HLA-DRB1*15:02	42	56	15	VYDFVFADLRIVYRD	FVFADLRIV	sturniolo	2.48	HLA-DRB1*15:02	43	57	15	YDFVFADLRIVYRDG	FVFADLRIV	sturniolo	2.48
HLA-DRB1*15:02	43	57	15	YDFVFADLRIVYRDG	FVFADLRIV	sturniolo	2.48	HLA-DRB1*15:02	44	58	15	DFVFADLRIVYRDGN	FVFADLRIV	sturniolo	2.48
HLA-DRB1*15:02	44	58	15	DFVFADLRIVYRDGN	FVFADLRIV	sturniolo	2.48	HLA-DRB1*15:02	45	59	15	FVFADLRIVYRDGNP	FVFADLRIV	sturniolo	2.48
HLA-DRB1*15:02	45	59	15	FVFADLRIVYRDGNP	FVFADLRIV	sturniolo	2.48	HLA-DRB1*15:02	46	60	15	VFADLRIVYRDGNPF	IVYRDGNPF	sturniolo	2.7
HLA-DQA1*01:01/DQB1*02:01	79	93	15	YNYSLYGDTLEQTLK	YSLYGDTLE	NetMHCIIpan	2.57	HLA-DRB1*15:02	47	61	15	FADLRIVYRDGNPFA	IVYRDGNPF	sturniolo	2.7
HLA-DRB1*15:02	46	60	15	VFADLRIVYRDGNPF	IVYRDGNPF	sturniolo	2.7	HLA-DRB1*15:02	48	62	15	ADLRIVYRDGNPFAV	IVYRDGNPF	sturniolo	2.7
HLA-DRB1*15:02	47	61	15	FADLRIVYRDGNPFA	IVYRDGNPF	sturniolo	2.7	HLA-DRB1*15:02	49	63	15	DLRIVYRDGNPFAVC	IVYRDGNPF	sturniolo	2.7
HLA-DRB1*15:02	48	62	15	ADLRIVYRDGNPFAV	IVYRDGNPF	sturniolo	2.7	HLA-DRB1*15:02	50	64	15	LRIVYRDGNPFAVCK	IVYRDGNPF	sturniolo	2.7
HLA-DRB1*15:02	49	63	15	DLRIVYRDGNPFAVC	IVYRDGNPF	sturniolo	2.7	HLA-DRB1*15:02	51	65	15	RIVYRDGNPFAVCKV	IVYRDGNPF	sturniolo	2.7
HLA-DRB1*15:02	50	64	15	LRIVYRDGNPFAVCK	IVYRDGNPF	sturniolo	2.7	HLA-DRB1*15:02	52	66	15	IVYRDGNPFAVCKVC	IVYRDGNPF	sturniolo	2.7
HLA-DRB1*15:02	51	65	15	RIVYRDGNPFAVCKV	IVYRDGNPF	sturniolo	2.7	HLA-DQA1*01:01/DQB1*05:01	39	53	15	RSEVYDFVFADLRIV	DFVFADLRI	Consensus (comb.lib./smm/nn)	2.73
HLA-DRB1*15:02	52	66	15	IVYRDGNPFAVCKVC	IVYRDGNPF	sturniolo	2.7	HLA-DPA1*01:03/DPB1*04:01	38	52	15	QRSEVYDFVFADLRI	DFVFADLRI	NetMHCIIpan	2.83
HLA-DQA1*01:01/DQB1*05:01	39	53	15	RSEVYDFVFADLRIV	DFVFADLRI	Consensus (comb.lib./smm/nn)	2.73	HLA-DPA1*01:03/DPB1*04:01	43	57	15	YDFVFADLRIVYRDG	DFVFADLRI	NetMHCIIpan	2.83
HLA-DPA1*01:03/DPB1*04:01	38	52	15	QRSEVYDFVFADLRI	VYDFVFADL	NetMHCIIpan	2.83	HLA-DQA1*01:01/DQB1*05:01	41	55	15	EVYDFVFADLRIVYR	DFVFADLRI	Consensus (comb.lib./smm/nn)	2.84
HLA-DPA1*01:03/DPB1*04:01	43	57	15	YDFVFADLRIVYRDG	FVFADLRIV	NetMHCIIpan	2.83	HLA-DQA1*01:01/DQB1*02:01	43	57	15	YDFVFADLRIVYRDG	DFVFADLRI	NetMHCIIpan	3.05
HLA-DQA1*01:01/DQB1*05:01	41	55	15	EVYDFVFADLRIVYR	DFVFADLRI	Consensus (comb.lib./smm/nn)	2.84	HLA-DRB1*12:02	58	72	15	NPFAVCKVCLRLLSK	CKVCLRLLS	NetMHCIIpan	3.22
HLA-DQA1*01:01/DQB1*02:01	43	57	15	YDFVFADLRIVYRDG	DFVFADLRI	NetMHCIIpan	3.05	HLA-DRB1*12:02	66	80	15	CLRLLSKISEYRHYN	LRLLSKISE	NetMHCIIpan	3.35
HLA-DRB1*12:02	58	72	15	NPFAVCKVCLRLLSK	CKVCLRLLS	NetMHCIIpan	3.22	HLA-DRB1*14:01	64	78	15	KVCLRLLSKISEYRH	LRLLSKISE	NetMHCIIpan	3.62
HLA-DRB1*12:02	66	80	15	CLRLLSKISEYRHYN	LRLLSKISE	NetMHCIIpan	3.35	HLA-DRB1*14:01	63	77	15	CKVCLRLLSKISEYR	LRLLSKISE	NetMHCIIpan	3.63
HLA-DQA1*01:01/DQB1*02:01	80	94	15	NYSLYGDTLEQTLKK	LYGDTLEQT	NetMHCIIpan	3.57	HLA-DQA1*01:01/DQB1*02:01	37	51	15	LQRSEVYDFVFADLR	EVYDFVFAD	NetMHCIIpan	3.77
HLA-DRB1*14:01	64	78	15	KVCLRLLSKISEYRH	LRLLSKISE	NetMHCIIpan	3.62	HLA-DQA1*01:01/DQB1*05:01	38	52	15	QRSEVYDFVFADLRI	EVYDFVFAD	Consensus (comb.lib./smm/nn)	3.8
HLA-DRB1*14:01	63	77	15	CKVCLRLLSKISEYR	LRLLSKISE	NetMHCIIpan	3.63	HLA-DRB1*14:01	60	74	15	FAVCKVCLRLLSKIS	CKVCLRLLS	NetMHCIIpan	3.8
HLA-DQA1*01:01/DQB1*02:01	37	51	15	LQRSEVYDFVFADLR	EVYDFVFAD	NetMHCIIpan	3.77	HLA-DQA1*01:01/DQB1*02:01	78	92	15	HYNYSLYGETLEQTL	YSLYGETLE	NetMHCIIpan	3.83
HLA-DQA1*01:01/DQB1*05:01	38	52	15	QRSEVYDFVFADLRI	EVYDFVFAD	Consensus (comb.lib./smm/nn)	3.8	HLA-DQA1*01:01/DQB1*02:01	79	93	15	YNYSLYGETLEQTLN	YSLYGETLE	NetMHCIIpan	4.1
HLA-DRB1*14:01	60	74	15	FAVCKVCLRLLSKIS	CKVCLRLLS	NetMHCIIpan	3.8	HLA-DRB1*15:02	53	67	15	VYRDGNPFAVCKVCL	YRDGNPFAV	sturniolo	4.22
HLA-DRB1*15:02	53	67	15	VYRDGNPFAVCKVCL	YRDGNPFAV	sturniolo	4.22	HLA-DRB1*15:02	54	68	15	YRDGNPFAVCKVCLR	YRDGNPFAV	sturniolo	4.22
HLA-DRB1*15:02	54	68	15	YRDGNPFAVCKVCLR	YRDGNPFAV	sturniolo	4.22	HLA-DRB1*14:01	59	73	15	PFAVCKVCLRLLSKI	CKVCLRLLS	NetMHCIIpan	4.33
HLA-DRB1*14:01	59	73	15	PFAVCKVCLRLLSKI	YSLYGDTLE	NetMHCIIpan	4.33	HLA-DRB1*14:01	62	76	15	VCKVCLRLLSKISEY	LRLLSKISE	NetMHCIIpan	4.42
HLA-DQA1*01:01/DQB1*05:01	77	91	15	RHYNYSLYGDTLEQT	YSLYGDTLE	Consensus (comb.lib./smm/nn)	4.38	HLA-DQA1*01:01/DQB1*05:01	42	56	15	VYDFVFADLRIVYRD	DFVFADLRI	Consensus (comb.lib./smm/nn)	4.43
HLA-DQA1*01:01/DQB1*05:01	78	92	15	HYNYSLYGDTLEQTL	YSLYGDTLE	Consensus (comb.lib./smm/nn)	4.38	HLA-DRB1*14:01	65	79	15	VCLRLLSKISEYRHY	LLSKISEYR	NetMHCIIpan	4.57
HLA-DQA1*01:01/DQB1*05:01	79	93	15	YNYSLYGDTLEQTLK	LRLLSKISE	Consensus (comb.lib./smm/nn)	4.38	HLA-DRB1*14:01	61	75	15	AVCKVCLRLLSKISE	CKVCLRLLS	NetMHCIIpan	4.77
HLA-DRB1*14:01	62	76	15	VCKVCLRLLSKISEY	LRLLSKISE	NetMHCIIpan	4.42	HLA-DPA1*01:03/DPB1*04:01	37	51	15	LQRSEVYDFVFADLR	VYDFVFADL	NetMHCIIpan	4.91
HLA-DQA1*01:01/DQB1*05:01	42	56	15	VYDFVFADLRIVYRD	DFVFADLRI	Consensus (comb.lib./smm/nn)	4.43
HLA-DQA1*01:01/DQB1*05:01	75	89	15	EYRHYNYSLYGDTLE	NYSLYGDTL	Consensus (comb.lib./smm/nn)	4.45
HLA-DQA1*01:01/DQB1*02:01	77	91	15	RHYNYSLYGDTLEQT	YSLYGDTLE	NetMHCIIpan	4.56
HLA-DRB1*14:01	65	79	15	VCLRLLSKISEYRHY	LLSKISEYR	NetMHCIIpan	4.57
HLA-DRB1*14:01	61	75	15	AVCKVCLRLLSKISE	CKVCLRLLS	NetMHCIIpan	4.77
HLA-DQA1*01:01/DQB1*05:01	76	90	15	YRHYNYSLYGDTLEQ	YSLYGDTLE	Consensus (comb.lib./smm/nn)	4.81
HLA-DPA1*01:03/DPB1*04:01	37	51	15	LQRSEVYDFVFADLR	VYDFVFADL	NetMHCIIpan	4.91

## Sheet: Table S12
Table S12. Predicted epitopes binders for HLA-II alleles of HPV-58 E7
HPV-58-E7 reference sequence epitopes for HLA-II								HPV-58-E7 variant-1 sequences epitopes for HLA-II								HPV-58-E7 variant-2 sequences epitopes for HLA-II
Allele	Start	End	Length	Peptide	Binding core	Method used	Percentile rank	Allele	Start	End	Length	Peptide	Binding core	Method used	Percentile rank	Allele	Start	End	Length	Peptide	Binding core	Method used	Percentile rank
HLA-DQA1*01:01/DQB1*05:01	7	21	15	TLREYILDLHPEPTD	LREYILDLH	Consensus (comb.lib./smm/nn)	2.09	HLA-DQA1*01:01/DQB1*05:01	14	28	15	DLHPEPIDLFCYEQL	IDLFCYEQL	Consensus (comb.lib./smm/nn)	1.84	HLA-DQA1*01:01/DQB1*05:01	14	28	15	DLHPEPIDLFCYEQL	IDLFCYEQL	Consensus (comb.lib./smm/nn)	1.84
HLA-DQA1*01:01/DQB1*05:01	5	19	15	NPTLREYILDLHPEP	LREYILDLH	Consensus (comb.lib./smm/nn)	2.14	HLA-DQA1*01:01/DQB1*05:01	15	29	15	LHPEPIDLFCYEQLC	IDLFCYEQL	Consensus (comb.lib./smm/nn)	1.84	HLA-DQA1*01:01/DQB1*05:01	15	29	15	LHPEPIDLFCYEQLC	IDLFCYEQL	Consensus (comb.lib./smm/nn)	1.84
HLA-DQA1*01:01/DQB1*05:01	6	20	15	PTLREYILDLHPEPT	LREYILDLH	Consensus (comb.lib./smm/nn)	2.43	HLA-DQA1*01:01/DQB1*05:01	16	30	15	HPEPIDLFCYEQLCD	IDLFCYEQL	Consensus (comb.lib./smm/nn)	1.84	HLA-DQA1*01:01/DQB1*05:01	16	30	15	HPEPIDLFCYEQLCD	IDLFCYEQL	Consensus (comb.lib./smm/nn)	1.84
HLA-DRB1*15:02	60	74	15	YTCGTTVRLCINSTT	VRLCINSTT	sturniolo	2.45	HLA-DQA1*01:01/DQB1*05:01	17	31	15	PEPIDLFCYEQLCDS	IDLFCYEQL	Consensus (comb.lib./smm/nn)	1.84	HLA-DQA1*01:01/DQB1*05:01	17	31	15	PEPIDLFCYEQLCDS	IDLFCYEQL	Consensus (comb.lib./smm/nn)	1.84
HLA-DRB1*15:02	61	75	15	TCGTTVRLCINSTTT	VRLCINSTT	sturniolo	2.45	HLA-DQA1*01:01/DQB1*05:01	18	32	15	EPIDLFCYEQLCDSS	IDLFCYEQL	Consensus (comb.lib./smm/nn)	1.84	HLA-DQA1*01:01/DQB1*05:01	18	32	15	EPIDLFCYEQLCDSS	IDLFCYEQL	Consensus (comb.lib./smm/nn)	1.84
HLA-DRB1*15:02	62	76	15	CGTTVRLCINSTTTD	VRLCINSTT	sturniolo	2.45	HLA-DQA1*01:01/DQB1*05:01	19	33	15	PIDLFCYEQLCDSSD	IDLFCYEQL	Consensus (comb.lib./smm/nn)	1.84	HLA-DQA1*01:01/DQB1*05:01	19	33	15	PIDLFCYEQLCDSSD	IDLFCYEQL	Consensus (comb.lib./smm/nn)	1.84
HLA-DRB1*15:02	63	77	15	GTTVRLCINSTTTDV	VRLCINSTT	sturniolo	2.45	HLA-DQA1*01:01/DQB1*05:01	20	34	15	IDLFCYEQLCDSSDE	IDLFCYEQL	Consensus (comb.lib./smm/nn)	1.84	HLA-DQA1*01:01/DQB1*05:01	20	34	15	IDLFCYEQLCDSSDE	IDLFCYEQL	Consensus (comb.lib./smm/nn)	1.84
HLA-DRB1*15:02	64	78	15	TTVRLCINSTTTDVR	VRLCINSTT	sturniolo	2.45	HLA-DQA1*01:01/DQB1*02:01	9	23	15	KEYILDLHPEPIDLF	ILDLHPEPI	NetMHCIIpan	1.94	HLA-DQA1*01:01/DQB1*02:01	9	23	15	KEYILDLHPEPIDLF	ILDLHPEPI	NetMHCIIpan	1.94
HLA-DRB1*15:02	65	79	15	TVRLCINSTTTDVRT	VRLCINSTT	sturniolo	2.45	HLA-DRB1*15:02	60	74	15	YNCSATVRLCINSTA	VRLCINSTA	sturniolo	2.03	HLA-DRB1*15:02	60	74	15	YNCDATVRLCINSTA	VRLCINSTA	sturniolo	2.03
HLA-DRB1*15:02	66	80	15	VRLCINSTTTDVRTL	VRLCINSTT	sturniolo	2.45	HLA-DRB1*15:02	61	75	15	NCSATVRLCINSTAT	VRLCINSTA	sturniolo	2.03	HLA-DRB1*15:02	61	75	15	NCDATVRLCINSTAT	VRLCINSTA	sturniolo	2.03
HLA-DQA1*01:01/DQB1*05:01	4	18	15	NNPTLREYILDLHPE	LREYILDLH	Consensus (comb.lib./smm/nn)	2.55	HLA-DRB1*15:02	62	76	15	CSATVRLCINSTATE	VRLCINSTA	sturniolo	2.03	HLA-DRB1*15:02	62	76	15	CDATVRLCINSTATE	VRLCINSTA	sturniolo	2.03
HLA-DQA1*01:01/DQB1*02:01	6	20	15	PTLREYILDLHPEPT	YILDLHPEP	NetMHCIIpan	2.61	HLA-DRB1*15:02	63	77	15	SATVRLCINSTATEA	VRLCINSTA	sturniolo	2.03	HLA-DRB1*15:02	63	77	15	DATVRLCINSTATEA	VRLCINSTA	sturniolo	2.03
HLA-DRB1*15:02	71	85	15	NSTTTDVRTLQQLLM	VRTLQQLLM	sturniolo	2.71	HLA-DRB1*15:02	64	78	15	ATVRLCINSTATEAR	VRLCINSTA	sturniolo	2.03	HLA-DRB1*15:02	64	78	15	ATVRLCINSTATEAR	VRLCINSTA	sturniolo	2.03
HLA-DRB1*15:02	72	86	15	STTTDVRTLQQLLMG	VRTLQQLLM	sturniolo	2.71	HLA-DRB1*15:02	65	79	15	TVRLCINSTATEART	VRLCINSTA	sturniolo	2.03	HLA-DRB1*15:02	65	79	15	TVRLCINSTATEART	VRLCINSTA	sturniolo	2.03
HLA-DRB1*15:02	73	87	15	TTTDVRTLQQLLMGT	VRTLQQLLM	sturniolo	2.71	HLA-DRB1*15:02	66	80	15	VRLCINSTATEARTL	VRLCINSTA	sturniolo	2.03	HLA-DRB1*15:02	66	80	15	VRLCINSTATEARTL	VRLCINSTA	sturniolo	2.03
HLA-DRB1*15:02	74	88	15	TTDVRTLQQLLMGTC	VRTLQQLLM	sturniolo	2.71	HLA-DQA1*01:01/DQB1*05:01	7	21	15	TLKEYILDLHPEPID	LKEYILDLH	Consensus (comb.lib./smm/nn)	2.04	HLA-DQA1*01:01/DQB1*05:01	7	21	15	TLKEYILDLHPEPID	LKEYILDLH	Consensus (comb.lib./smm/nn)	2.04
HLA-DRB1*15:02	75	89	15	TDVRTLQQLLMGTCT	VRTLQQLLM	sturniolo	2.71	HLA-DQA1*01:01/DQB1*02:01	7	21	15	TLKEYILDLHPEPID	YILDLHPEP	NetMHCIIpan	2.07	HLA-DQA1*01:01/DQB1*02:01	7	21	15	TLKEYILDLHPEPID	YILDLHPEP	NetMHCIIpan	2.07
HLA-DRB1*15:02	76	90	15	DVRTLQQLLMGTCTI	VRTLQQLLM	sturniolo	2.71	HLA-DQA1*01:01/DQB1*02:01	8	22	15	LKEYILDLHPEPIDL	ILDLHPEPI	NetMHCIIpan	2.07	HLA-DQA1*01:01/DQB1*02:01	8	22	15	LKEYILDLHPEPIDL	ILDLHPEPI	NetMHCIIpan	2.07
HLA-DRB1*15:02	77	91	15	VRTLQQLLMGTCTIV	VRTLQQLLM	sturniolo	2.71	HLA-DQA1*01:01/DQB1*02:01	6	20	15	PTLKEYILDLHPEPI	YILDLHPEP	NetMHCIIpan	2.4	HLA-DQA1*01:01/DQB1*02:01	6	20	15	PTLKEYILDLHPEPI	YILDLHPEP	NetMHCIIpan	2.4
HLA-DQA1*01:01/DQB1*02:01	7	21	15	TLREYILDLHPEPTD	YILDLHPEP	NetMHCIIpan	3.06	HLA-DQA1*01:01/DQB1*02:01	10	24	15	EYILDLHPEPIDLFC	LHPEPIDLF	NetMHCIIpan	2.43	HLA-DQA1*01:01/DQB1*02:01	10	24	15	EYILDLHPEPIDLFC	LHPEPIDLF	NetMHCIIpan	2.43
HLA-DQA1*01:01/DQB1*02:01	5	19	15	NPTLREYILDLHPEP	TLREYILDL	NetMHCIIpan	3.43	HLA-DQA1*01:01/DQB1*05:01	8	22	15	LKEYILDLHPEPIDL	LKEYILDLH	Consensus (comb.lib./smm/nn)	2.45	HLA-DQA1*01:01/DQB1*05:01	8	22	15	LKEYILDLHPEPIDL	LKEYILDLH	Consensus (comb.lib./smm/nn)	2.45
HLA-DQA1*01:01/DQB1*05:01	19	33	15	PTDLFCYEQLCDSSD	TDLFCYEQL	Consensus (comb.lib./smm/nn)	3.53	HLA-DQA1*01:01/DQB1*02:01	18	32	15	EPIDLFCYEQLCDSS	IDLFCYEQL	NetMHCIIpan	2.55	HLA-DQA1*01:01/DQB1*02:01	18	32	15	EPIDLFCYEQLCDSS	IDLFCYEQL	NetMHCIIpan	2.55
HLA-DQA1*01:01/DQB1*05:01	20	34	15	TDLFCYEQLCDSSDE	TDLFCYEQL	Consensus (comb.lib./smm/nn)	3.55	HLA-DQA1*01:01/DQB1*02:01	17	31	15	PEPIDLFCYEQLCDS	IDLFCYEQL	NetMHCIIpan	2.59	HLA-DQA1*01:01/DQB1*02:01	17	31	15	PEPIDLFCYEQLCDS	IDLFCYEQL	NetMHCIIpan	2.59
HLA-DQA1*01:01/DQB1*05:01	3	17	15	GNNPTLREYILDLHP	LREYILDLH	Consensus (comb.lib./smm/nn)	3.71	HLA-DQA1*01:01/DQB1*05:01	6	20	15	PTLKEYILDLHPEPI	LKEYILDLH	Consensus (comb.lib./smm/nn)	2.81	HLA-DQA1*01:01/DQB1*05:01	6	20	15	PTLKEYILDLHPEPI	LKEYILDLH	Consensus (comb.lib./smm/nn)	2.81
HLA-DQA1*01:01/DQB1*05:01	8	22	15	LREYILDLHPEPTDL	LREYILDLH	Consensus (comb.lib./smm/nn)	3.81	HLA-DQA1*01:01/DQB1*05:01	5	19	15	NPTLKEYILDLHPEP	LKEYILDLH	Consensus (comb.lib./smm/nn)	3.44	HLA-DQA1*01:01/DQB1*05:01	5	19	15	NPTLKEYILDLHPEP	LKEYILDLH	Consensus (comb.lib./smm/nn)	3.44
HLA-DQA1*01:01/DQB1*05:01	18	32	15	EPTDLFCYEQLCDSS	TDLFCYEQL	Consensus (comb.lib./smm/nn)	3.83	HLA-DQA1*01:01/DQB1*02:01	19	33	15	PIDLFCYEQLCDSSD	IDLFCYEQL	NetMHCIIpan	3.58	HLA-DQA1*01:01/DQB1*02:01	19	33	15	PIDLFCYEQLCDSSD	IDLFCYEQL	NetMHCIIpan	3.58
HLA-DRB1*15:02	47	61	15	QPATANYYIVTCCYT	YYIVTCCYT	sturniolo	4.22	HLA-DQA1*01:01/DQB1*02:01	16	30	15	HPEPIDLFCYEQLCD	IDLFCYEQL	NetMHCIIpan	3.77	HLA-DQA1*01:01/DQB1*02:01	16	30	15	HPEPIDLFCYEQLCD	IDLFCYEQL	NetMHCIIpan	3.77
HLA-DRB1*15:02	48	62	15	PATANYYIVTCCYTC	YYIVTCCYT	sturniolo	4.22	HLA-DQA1*01:01/DQB1*05:01	4	18	15	NNPTLKEYILDLHPE	LKEYILDLH	Consensus (comb.lib./smm/nn)	4.18	HLA-DQA1*01:01/DQB1*05:01	4	18	15	NNPTLKEYILDLHPE	LKEYILDLH	Consensus (comb.lib./smm/nn)	4.18
HLA-DRB1*15:02	49	63	15	ATANYYIVTCCYTCG	YYIVTCCYT	sturniolo	4.22	HLA-DQA1*01:01/DQB1*02:01	11	25	15	YILDLHPEPIDLFCY	LHPEPIDLF	NetMHCIIpan	4.41	HLA-DQA1*01:01/DQB1*02:01	11	25	15	YILDLHPEPIDLFCY	LHPEPIDLF	NetMHCIIpan	4.41
HLA-DRB1*15:02	50	64	15	TANYYIVTCCYTCGT	YYIVTCCYT	sturniolo	4.22	HLA-DQA1*01:01/DQB1*02:01	5	19	15	NPTLKEYILDLHPEP	TLKEYILDL	NetMHCIIpan	4.67	HLA-DQA1*01:01/DQB1*02:01	5	19	15	NPTLKEYILDLHPEP	TLKEYILDL	NetMHCIIpan	4.67
HLA-DRB1*15:02	51	65	15	ANYYIVTCCYTCGTT	YYIVTCCYT	sturniolo	4.22	HLA-DQA1*01:01/DQB1*02:01	20	34	15	IDLFCYEQLCDSSDE	IDLFCYEQL	NetMHCIIpan	4.99	HLA-DQA1*01:01/DQB1*02:01	20	34	15	IDLFCYEQLCDSSDE	IDLFCYEQL	NetMHCIIpan	4.99
HLA-DRB1*15:02	52	66	15	NYYIVTCCYTCGTTV	YYIVTCCYT	sturniolo	4.22
HLA-DRB1*15:02	53	67	15	YYIVTCCYTCGTTVR	YYIVTCCYT	sturniolo	4.22
HLA-DQA1*01:01/DQB1*05:01	17	31	15	PEPTDLFCYEQLCDS	DLFCYEQLC	Consensus (comb.lib./smm/nn)	4.48
HLA-DQA1*01:01/DQB1*02:01	8	22	15	LREYILDLHPEPTDL	YILDLHPEP	NetMHCIIpan	4.97
