# Supplementary material for: Identification of variants and therapeutic epitopes in HPV-33/HPV-58 E6 and E7 in Southwest China
Source: Virol J. 2019 May 28;16:72. doi: 10.1186/s12985-019-1168-y (PMC6537359; doi:10.1186/s12985-019-1168-y)
Supplement: Supplementary file 5 — Table S13. Predicted linear B cell epitopes of HPV-33 E6; Table S14 Predicted linear B cell epitopes of HPV-33 E7. (XLSX 13 kb) [file 12985_2019_1168_MOESM5_ESM.xlsx]

## Sheet: Table S13
Table S13. Predicted linear B-cell epitopes of HPV-33 E6
HPV-33 E6 reference sequence				HPV-33 E6 variant sequences
Rank	Sequence	Start position	Score	Rank	Sequence	Start position	Score
1	LSKISEYRHYNYSVYG	70	0.85	1	LSKITEYRHYNYSVYG	70	0.85
2	TVVYREGNPFGICKLC	51	0.82	2	PREKKRHVDLNKRFHN	112	0.83
2	CVECKKPLQRSEVYDF	30	0.82	3	TVVYREGNPFGICKLC	51	0.82
2	AGRCAACWRSRRRETA	133	0.82	4	YSVYGHTLEQTVNKPL	81	0.78
3	RFHNISGRWAGRCAAC	124	0.78	4	FGICKLCLRFLSKITE	60	0.78
3	PQEKKRHVDLNKRFHN	112	0.78	4	AGRCAACWRSRRIETA	133	0.78
4	QDTEEKPRTLHDLCQA	3	0.76	4	RFHNISGRWAGRCAAC	124	0.78
5	FGICKLCLRFLSKISE	60	0.75	5	QDTEEKPRTLHDLCQA	3	0.76
5	YDFAFADLTVVYREGN	43	0.75	5	QCVECKNPLQRSEVYD	29	0.76
5	CQALETTIHNIELQCV	16	0.75	6	YDFAFADLTVVYREGN	43	0.75
6	EQTVKKPLNEILIRCI	89	0.74	6	CQALETTIHNIELQCV	16	0.75
6	YRHYNYSVYGNTLEQT	76	0.74	7	CIICQRPLCPREKKRH	103	0.74
7	EILIRCIICQRPLCPQ	98	0.71	8	EQTVNKPLNEILIRCI	89	0.69
8	LQRSEVYDFAFADLTV	37	0.69	8	LQRSEVYDFAFADLTV	37	0.69
9	HVDLNKRFHNISGRWA	118	0.62	9	HVDLNKRFHNISGRWA	118	0.62
10	VYGNTLEQTVKKPLNE	83	0.56
Note: Reference in the table indicates reference sequence; Variant in the table indicates variant sequence.

## Sheet: Table S14
Table S14. Predicted linear B-cell epitopes of HPV-33 E7
HPV-33 E7 reference sequence				HPV-33 E7 variant-1 sequences				HPV-33 E7 variant-2 sequences
Rank	Sequence	Start position	Score	Rank	Sequence	Start position	Score	Rank	Sequence	Start position	Score
1	SSDEDEGLDRPDGQAQ	31	0.86	1	TCCHTCNTTVRLCVNS	56	0.85	1	TCCHTCNTTVRLCVNS	56	0.85
2	TCCHTCNTTVRLCVNS	56	0.85	2	YPEPTDLYCYEQLTDS	16	0.84	2	YPEPTDLYCYEQLTDS	16	0.84
2	YPEPTDLYCYEQLSDS	16	0.85	3	SDEDEGLDRPDGQVQP	32	0.83	3	RGHKPTLKEYVLDLYP	2	0.83
3	RGHKPTLKEYVLDLYP	2	0.83	3	RGHKPTLKEYVLDLYP	2	0.83	4	ATADYYIVTCCHTCNT	48	0.82
4	ATADYYIVTCCHTCNT	48	0.82	4	ATADYYIVTCCHTCNT	48	0.82	5	SDEDEGLDRPDGQEQP	32	0.79
5	DGQAQPATADYYIVTC	42	0.78	5	YEQLTDSSDEDEGLDR	25	0.79	5	YEQLTDSSDEDEGLDR	25	0.79
6	YEQLSDSSDEDEGLDR	25	0.75	6	DGQVQPATADYYIVTC	42	0.78	6	DGQEQPATADYYIVTC	42	0.78
7	CVNSTASDLRTIQQLL	68	0.71	7	CVNSTASDLRTIQQLL	68	0.71	7	CVNSTASDLRTIQQLL	68	0.71
8	EYVLDLYPEPTDLYCY	10	0.67	8	EYVLDLYPEPTDLYCY	10	0.67	8	EYVLDLYPEPTDLYCY	10	0.67
9	TIQQLLMGTVNIVCPT	78	0.54	9	TIQQLLMGTVNIVCPT	78	0.54	9	TIQQLLMGTVNIVCPT	78	0.54
Note: Reference in the table indicates reference sequence; Variant in the table indicates variant sequence.
