# Supplementary material for: Identification of variants and therapeutic epitopes in HPV-33/HPV-58 E6 and E7 in Southwest China
Source: Virol J. 2019 May 28;16:72. doi: 10.1186/s12985-019-1168-y (PMC6537359; doi:10.1186/s12985-019-1168-y)
Supplement: Supplementary file 6 — Table S15. Predicted linear B cell epitopes of HPV-58 E6; Table S16. Predicted linear B cell epitopes of HPV-58 E7. (XLSX 12 kb) [file 12985_2019_1168_MOESM6_ESM.xlsx]

## Sheet: Table S15
Table S15. Predicted linear B-cell epitopes of HPV-58 E6
HPV-58 E6 reference sequence				HPV-58 E6 variant sequences
Rank	Sequence	Start position	Score	Rank	Sequence	Start position	Score
1	YSLYGDTLEQTLKKCL	81	0.9	1	TGRCAVCWRPRRKQTQ	133	0.88
2	TGRCAVCWRPRRRQTQ	133	0.89	2	YSLYGETLEQTLNKCL	81	0.86
3	LSKISEYRHYNYSLYG	70	0.82	3	LSKISEYRHYNYSLYG	70	0.82
4	KKTLQRSEVYDFVFAD	34	0.8	4	KKTLQRSEVYDFVFAD	34	0.8
4	FHNISGRWTGRCAVCW	125	0.8	4	FHNISGRWTGRCAVCW	125	0.8
5	ADLRIVYRDGNPFAVC	48	0.79	5	ADLRIVYRDGNPFAVC	48	0.79
6	PQEKKRHVDLNKRFHN	112	0.78	6	PQEKKRHVDLNKRFHN	112	0.78
7	EILIRCIICQRPLCPQ	98	0.71	7	EILIRCIICQRPLCPQ	98	0.71
7	VHEIELKCVECKKTLQ	23	0.71	7	HDLCQALETSVHEIEL	13	0.71
7	HDLCQALETSVHEIEL	13	0.71	8	EKPRTLHDLCQALETS	7	0.7
8	EKPRTLHDLCQALETS	7	0.7	9	SVHEIELKCVQCKKTL	22	0.68
9	HVDLNKRFHNISGRWT	118	0.67	10	HVDLNKRFHNISGRWT	118	0.67
10	DGNPFAVCKVCLRLLS	56	0.62	11	DGNPFAVCKVCLRLLS	56	0.62
Note: Reference in the table indicates reference sequence; Variant in the table indicates variant sequence.

## Sheet: Table S16
Table S16. Predicted linear B-cell epitopes of HPV-58 E7
HPV-58 E7 reference sequence				HPV-58 E7 variant-1 sequences				HPV-58 E7 variant-2 sequences
Rank	Sequence	Start position	Score	Rank	Sequence	Start position	Score	Rank	Sequence	Start position	Score
1	TCCYTCGTTVRLCINS	57	0.89	1	DEDEIGLDRPDGQAQP	33	0.91	1	DEDEIGLDRPDGQAQP	33	0.91
2	RLCINSTTTDVRTLQQ	67	0.88	2	HPEPIDLFCYEQLCDS	16	0.82	2	ATANYYIVTCCYNCDA	49	0.87
3	DEDEIGLDGPDGQAQP	33	0.86	3	DGQAQPATANYYIVTC	43	0.81	3	IVTCCYNCDATVRLCI	55	0.84
4	HPEPTDLFCYEQLCDS	16	0.82	4	QQLLMGTCTIVCPSCA	81	0.79	4	HPEPIDLFCYEQLCDS	16	0.82
5	DGQAQPATANYYIVTC	43	0.81	5	LKEYILDLHPEPIDLF	8	0.76	5	DGQAQPATANYYIVTC	43	0.81
6	QQLLMGTCTIVCPSCA	81	0.79	5	IVTCCYNCSATVRLCI	55	0.76	6	QQLLMGTCTIVCPSCA	81	0.79
7	EQLCDSSDEDEIGLDG	26	0.73	5	ATANYYIVTCCYNCSA	49	0.76	7	LKEYILDLHPEPIDLF	8	0.76
8	LREYILDLHPEPTDLF	8	0.72	5	EQLCDSSDEDEIGLDR	26	0.76	7	EQLCDSSDEDEIGLDR	26	0.76
9	ATANYYIVTCCYTCGT	49	0.69	6	NCSATVRLCINSTATE	61	0.72	8	LCINSTATEARTLQQL	68	0.68
10	RGNNPTLREYILDLHP	2	0.65	7	LCINSTATEARTLQQL	68	0.68	9	NCDATVRLCINSTATE	61	0.65
11	TDVRTLQQLLMGTCTI	75	0.58	8	TEARTLQQLLMGTCTI	75	0.61	10	TEARTLQQLLMGTCTI	75	0.61
Note: Reference in the table indicates reference sequence; Variant in the table indicates variant sequence.
